# Supplementary material for: The Immunomodulatory Mechanisms of BTK Inhibition in CLL and Beyond
Source: Cancers (Basel). 2024 Oct 23;16(21):3574. doi: 10.3390/cancers16213574 (PMC11545099; doi:10.3390/cancers16213574)
Supplement: Supplementary file 1 [file cancers-16-03574-s001.zip]

Archive with 1 entries (1 files):
- cancers-3264099-supplementary.pdf
